# Supplementary material for: Cross-Presentation and Activation of CD8+ T Cells: The Role of Pannexin-1 in Dendritic Cells
Source: Int J Mol Sci. 2026 Jun 19;27(12):5559. doi: 10.3390/ijms27125559 (PMC13299963; doi:10.3390/ijms27125559)
Supplement: Supplementary file 1 [file ijms-27-05559-s001.zip]

Archive with 1 entries (1 files):
- ijms-4108473-supplementary.pdf
